# Supplementary material for: Multi-strategy Sea Horse Optimization algorithm for UAV path planning
Source: Front Robot AI. 2026 May 11;13:1792384. doi: 10.3389/frobt.2026.1792384 (PMC13200523; doi:10.3389/frobt.2026.1792384)
Supplement: Supplementary file 1 [file Table2.csv]

Function	Opponent	p_value	moSHO_better(median)	median_moSHO	median_opp
F1	SHO	2.872e-11	YES	0.0	3.0744000000000002e-177
	GWO	2.872e-11	YES	0.0	2.1605e-31
	SCA	2.872e-11	YES	0.0	1.93055
	WOA	2.872e-11	YES	0.0	1.10893e-98
	GJO	2.872e-11	YES	0.0	4.17948e-58
F2	SHO	2.872e-11	YES	0.0	1.98384e-95
	GWO	2.872e-11	YES	0.0	8.02583e-19
	SCA	2.872e-11	YES	0.0	0.0126625
	WOA	2.872e-11	YES	0.0	3.3970199999999996e-64
	GJO	2.872e-11	YES	0.0	1.7213200000000001e-34
F3	SHO	2.872e-11	YES	0.0	3.9579999999999996e-137
	GWO	2.872e-11	YES	0.0	9.30591e-09
	SCA	2.872e-11	YES	0.0	7942.09
	WOA	2.872e-11	YES	0.0	50969.5
	GJO	2.872e-11	YES	0.0	1.5992299999999998e-20
F4	SHO	2.872e-11	YES	0.0	3.35351e-77
	GWO	2.872e-11	YES	0.0	2.10528e-08
	SCA	2.872e-11	YES	0.0	34.7839
	WOA	2.872e-11	YES	0.0	79.7986
	GJO	2.872e-11	YES	0.0	3.82743e-17
F5	SHO	0.04133	YES	27.8982	28.0854
	GWO	0.1137	NO	27.8982	27.2057
	SCA	2.872e-11	YES	27.8982	11739.3
	WOA	0.3831	YES	27.8982	28.3019
	GJO	0.7562	YES	27.8982	27.9895
F6	SHO	2.872e-11	YES	0.581358	4.25924
	GWO	0.5844	NO	0.581358	0.500205
	SCA	2.872e-11	YES	0.581358	7.44296
	WOA	0.442	NO	0.581358	0.570643
	GJO	2.872e-11	YES	0.581358	2.60957
F7	SHO	1.93e-06	YES	1.17747e-05	0.000106547
	GWO	3.175e-11	YES	1.17747e-05	0.02159
	SCA	2.872e-11	YES	1.17747e-05	0.0703375
	WOA	5.228e-11	YES	1.17747e-05	0.00112386
	GJO	1.266e-10	YES	1.17747e-05	0.000556515
F8	SHO	4.734e-11	YES	-1129.41	-710.733
	GWO	2.872e-11	YES	-1129.41	-512.837
	SCA	6.78e-07	YES	-1129.41	-902.727
	WOA	2.872e-11	NO	-1129.41	-1909.05
	GJO	6.974e-06	YES	-1129.41	-912.602
F9	SHO	1.0	NO	0.0	0.0
	GWO	0.6574	NO	0.0	0.0
	SCA	2.872e-11	YES	0.0	36.5162
	WOA	1.0	NO	0.0	0.0
	GJO	1.0	NO	0.0	0.0
F10	SHO	0.2675	NO	4.44089e-16	4.44089e-16
	GWO	2.872e-11	YES	4.44089e-16	1.64313e-14
	SCA	2.872e-11	YES	4.44089e-16	20.195
	WOA	1.067e-06	YES	4.44089e-16	3.9968e-15
	GJO	2.872e-11	YES	4.44089e-16	3.9968e-15
F11	SHO	1.0	NO	0.0	0.0
	GWO	0.5059	NO	0.0	0.0
	SCA	2.872e-11	YES	0.0	0.939169
	WOA	1.0	NO	0.0	0.0
	GJO	1.0	NO	0.0	0.0
F12	SHO	2.872e-11	YES	0.0144742	0.399372
	GWO	4.734e-11	YES	0.0144742	0.0578358
	SCA	2.872e-11	YES	0.0144742	25.2745
	WOA	1.931e-05	YES	0.0144742	0.0271105
	GJO	2.872e-11	YES	0.0144742	0.244984
F13	SHO	2.872e-11	YES	0.301756	2.50339
	GWO	0.0009775	YES	0.301756	0.600356
	SCA	2.872e-11	YES	0.301756	2395.28
	WOA	1.208e-05	YES	0.301756	0.624412
	GJO	4.839e-10	YES	0.301756	1.70803
F14	SHO	1.619e-09	YES	0.998004	2.98211
	GWO	2.872e-11	YES	0.998004	12.6705
	SCA	2.872e-11	YES	0.998004	1.99976
	WOA	0.8941	YES	0.998004	1.49502
	GJO	2.872e-11	YES	0.998004	2.98211
F15	SHO	0.002322	YES	0.000310131	0.000331185
	GWO	1.619e-09	YES	0.000310131	0.000677338
	SCA	1.774e-09	YES	0.000310131	0.000886882
	WOA	2.077e-06	YES	0.000310131	0.000409616
	GJO	0.002322	YES	0.000310131	0.000410147
F16	SHO	2.864e-05	YES	-1.03163	-1.03163
	GWO	2.872e-11	YES	-1.03163	-1.03163
	SCA	2.872e-11	YES	-1.03163	-1.03157
	WOA	8.121e-09	NO	-1.03163	-1.03163
	GJO	3.51e-11	YES	-1.03163	-1.03163
F17	SHO	7.034e-11	YES	0.397887	0.398343
	GWO	2.872e-11	YES	0.397887	0.397889
	SCA	2.872e-11	YES	0.397887	0.399506
	WOA	0.0001449	NO	0.397887	0.397887
	GJO	2.872e-11	YES	0.397887	0.397903
F18	SHO	0.01801	YES	3.0	3.0
	GWO	3.496e-08	YES	3.0	3.0
	SCA	5.773e-11	YES	3.0	3.00001
	WOA	8.121e-09	NO	3.0	3.0
	GJO	5.389e-07	YES	3.0	3.0
F19	SHO	2.872e-11	YES	-3.86278	-3.85338
	GWO	2.872e-11	YES	-3.86278	-3.85491
	SCA	2.872e-11	YES	-3.86278	-3.85445
	WOA	8.121e-09	NO	-3.86278	-3.86278
	GJO	7.034e-11	YES	-3.86278	-3.8549
F20	SHO	2.872e-11	YES	-3.32197	-2.99108
	GWO	7.425e-05	YES	-3.32197	-3.11006
	SCA	1.148e-10	YES	-3.32197	-3.01884
	WOA	0.7562	YES	-3.32197	-3.2031
	GJO	5.308e-08	YES	-3.32197	-3.10868
F21	SHO	2.872e-11	YES	-10.1532	-4.53399
	GWO	3.175e-11	YES	-10.1532	-10.1511
	SCA	2.872e-11	YES	-10.1532	-1.85633
	WOA	0.04595	YES	-10.1532	-5.0552
	GJO	2.872e-11	YES	-10.1532	-10.1316
F22	SHO	2.872e-11	YES	-10.4029	-4.6449
	GWO	3.51e-11	YES	-10.4029	-10.4008
	SCA	2.872e-11	YES	-10.4029	-2.84811
	WOA	0.004969	YES	-10.4029	-5.08767
	GJO	2.872e-11	YES	-10.4029	-10.3887
F23	SHO	2.872e-11	YES	-10.5364	-4.64775
	GWO	7.762e-11	YES	-10.5364	-10.5345
	SCA	2.872e-11	YES	-10.5364	-3.80473
	WOA	0.0003465	YES	-10.5364	-5.12848
	GJO	2.872e-11	YES	-10.5364	-10.5228
