# Supplementary material for: Multi-strategy Sea Horse Optimization algorithm for UAV path planning
Source: Front Robot AI. 2026 May 11;13:1792384. doi: 10.3389/frobt.2026.1792384 (PMC13200523; doi:10.3389/frobt.2026.1792384)
Supplement: Supplementary file 2 [file Table1.csv]

Function	Algorithm	Best	Worst	Mean	Std
F1	moSHO	0	0	0	0
	SHO	3.90561e-185	2.88944e-170	1.08989e-171	0
	GWO	7.51872e-33	1.17513e-29	1.10714e-30	2.37361e-30
	SCA	0.000864354	156.513	17.5227	40.7836
	WOA	1.1946e-107	2.32492e-91	9.34921e-93	4.30299e-92
	GJO	4.00124e-60	1.39973e-55	9.54807e-57	2.78197e-56
F2	moSHO	0	0	0	0
	SHO	8.92369e-99	6.69811e-91	2.29378e-92	1.22184e-91
	GWO	2.95977e-19	3.74773e-18	1.1436e-18	8.85881e-19
	SCA	0.000272713	0.0663066	0.0169489	0.0170223
	WOA	2.9512e-68	3.72332e-60	1.67063e-61	7.031e-61
	GJO	3.59895e-35	4.72413e-33	4.94234e-34	9.07386e-34
F3	moSHO	0	0	0	0
	SHO	1.105e-143	9.81796e-131	7.04108e-132	2.0148e-131
	GWO	2.7731e-11	1.79034e-06	1.41353e-07	3.93955e-07
	SCA	647.194	18952.7	8418.58	4739.32
	WOA	25607.5	72171.8	51003.3	11346
	GJO	3.01357e-24	1.32705e-16	7.27076e-18	2.57652e-17
F4	moSHO	0	4.94066e-324	0	0
	SHO	4.77497e-81	6.20732e-74	2.81137e-75	1.14484e-74
	GWO	4.39491e-09	1.13731e-07	2.8645e-08	2.33102e-08
	SCA	15.5471	54.2762	35.9667	10.0936
	WOA	1.77829e-06	90.9421	61.0981	35.3081
	GJO	1.61693e-19	5.75535e-15	2.95451e-16	1.05259e-15
F5	moSHO	26.2753	28.8233	27.8727	0.815529
	SHO	27.2005	28.8912	28.2157	0.59163
	GWO	26.2598	28.7585	27.4591	0.568874
	SCA	65.1878	1.78656e+06	126688	358751
	WOA	27.3844	28.7355	28.2063	0.394445
	GJO	26.2235	28.8297	27.7049	0.783693
F6	moSHO	0.264063	1.20299	0.620458	0.223233
	SHO	3.4428	5.16725	4.22221	0.386887
	GWO	4.42587e-05	1.00085	0.57076	0.300164
	SCA	3.3716	96.6521	20.7804	24.5272
	WOA	0.192172	1.49496	0.589264	0.282735
	GJO	1.50058	3.25491	2.54398	0.47325
F7	moSHO	1.92609e-07	0.000123447	2.32819e-05	2.66112e-05
	SHO	4.04801e-06	0.000416303	0.000127752	0.000108593
	GWO	8.23182e-05	0.100113	0.0286243	0.0237373
	SCA	0.00363339	0.652277	0.121183	0.138289
	WOA	4.19357e-05	0.00528118	0.00144851	0.00126521
	GJO	1.50072e-05	0.00186133	0.000679533	0.0004994
F8	moSHO	-1371.68	-853.36	-1098.24	144.613
	SHO	-927.378	-554.543	-709.098	75.5786
	GWO	-694.196	-416.301	-532.66	70.6299
	SCA	-1038.44	-748.791	-899.129	57.2915
	WOA	-1909.05	-1869.5	-1907.72	7.21909
	GJO	-1111.38	-633.11	-901.935	112.927
F9	moSHO	0	0	0	0
	SHO	0	0	0	0
	GWO	0	1.00347	0.0668431	0.25438
	SCA	0.00181826	111.666	38.5893	32.7811
	WOA	0	0	0	0
	GJO	0	0	0	0
F10	moSHO	4.44089e-16	4.44089e-16	4.44089e-16	0
	SHO	4.44089e-16	3.9968e-15	1.03621e-15	1.34665e-15
	GWO	7.54952e-15	2.17604e-14	1.73787e-14	4.13929e-15
	SCA	0.0256496	20.3356	13.8088	9.13796
	WOA	4.44089e-16	7.54952e-15	3.16784e-15	1.79059e-15
	GJO	3.9968e-15	7.54952e-15	5.18104e-15	1.7034e-15
F11	moSHO	0	0	0	0
	SHO	0	0	0	0
	GWO	0	0.0178705	0.00131307	0.00417765
	SCA	0.0119803	2.40862	0.936988	0.532135
	WOA	0	0	0	0
	GJO	0	0	0	0
F12	moSHO	0.00227259	0.0387499	0.0157305	0.0086548
	SHO	0.182792	0.979109	0.408193	0.132568
	GWO	0.024159	0.58896	0.0990412	0.13314
	SCA	0.907173	2.63511e+06	186677	666915
	WOA	0.00678572	0.140957	0.0384645	0.0294904
	GJO	0.0697322	0.480768	0.23106	0.0811847
F13	moSHO	0.0796082	1.99281	0.412396	0.371425
	SHO	2.1496	2.89382	2.50114	0.182757
	GWO	0.203636	1.00277	0.575139	0.218049
	SCA	6.55654	4.8043e+06	593653	1.29003e+06
	WOA	0.347267	1.44764	0.696623	0.243947
	GJO	1.29927	2.09203	1.68363	0.210157
F14	moSHO	0.998004	0.998004	0.998004	2.80526e-14
	SHO	0.998004	12.6705	5.49425	4.71747
	GWO	2.98211	12.6705	10.7467	2.90123
	SCA	0.998006	10.7632	2.25064	1.88825
	WOA	0.998004	20.1535	3.01695	3.94441
	GJO	0.998004	12.6705	3.74992	3.29448
F15	moSHO	0.000307494	0.00153454	0.000385917	0.000275367
	SHO	0.000308031	0.00172852	0.000404263	0.000258954
	GWO	0.000364367	0.0209423	0.00665124	0.00937735
	SCA	0.000473342	0.00166167	0.00104744	0.000392651
	WOA	0.000308394	0.00842477	0.00141161	0.00243526
	GJO	0.000307595	0.00122596	0.000450517	0.000186873
F16	moSHO	-1.03163	-1.03163	-1.03163	8.88496e-10
	SHO	-1.03163	-1.03163	-1.03163	3.67795e-09
	GWO	-1.03163	-1.03163	-1.03163	2.39415e-07
	SCA	-1.03163	-1.03125	-1.03156	7.71319e-05
	WOA	-1.03163	-0.215464	-0.977217	0.207068
	GJO	-1.03163	-1.03163	-1.03163	3.97665e-07
F17	moSHO	0.397887	0.397887	0.397887	8.71561e-09
	SHO	0.397887	0.41047	0.400182	0.00353957
	GWO	0.397888	0.397904	0.397891	4.12225e-06
	SCA	0.397894	0.415055	0.40058	0.00354905
	WOA	0.397887	0.397887	0.397887	4.35064e-10
	GJO	0.397889	0.398008	0.397913	2.66768e-05
F18	moSHO	3	3	3	4.87647e-07
	SHO	3	3.00001	3	2.16798e-06
	GWO	3	3.0014	3.00009	0.000300641
	SCA	3	3.0006	3.00006	0.000134329
	WOA	3	30	4.8	6.85012
	GJO	3	3.00006	3.00001	1.11114e-05
F19	moSHO	-3.86278	-3.86277	-3.86278	3.05421e-06
	SHO	-3.86019	-3.83954	-3.85198	0.00511237
	GWO	-3.85967	-3.85488	-3.85535	0.00122386
	SCA	-3.86001	-3.85018	-3.85407	0.00235546
	WOA	-3.86278	-3.08976	-3.83675	0.141091
	GJO	-3.86278	-3.85485	-3.85755	0.00339188
F20	moSHO	-3.322	-3.18888	-3.26386	0.0632769
	SHO	-3.12353	-1.91018	-2.87393	0.279429
	GWO	-3.32199	-2.43177	-3.13504	0.191756
	SCA	-3.22488	-1.91588	-2.97721	0.243853
	WOA	-3.322	-2.84042	-3.24066	0.102123
	GJO	-3.32198	-2.63806	-3.07847	0.189374
F21	moSHO	-10.1532	-10.1528	-10.1531	9.14157e-05
	SHO	-5.43476	-0.873436	-4.11048	1.20695
	GWO	-10.1529	-5.05515	-9.98108	0.930361
	SCA	-5.84068	-0.497188	-2.48936	1.87339
	WOA	-10.1532	-2.63047	-6.77109	2.91879
	GJO	-10.1488	-2.62957	-9.03929	2.2659
F22	moSHO	-10.4029	-10.4023	-10.4028	0.000156248
	SHO	-6.37443	-0.902592	-4.29332	1.1385
	GWO	-10.4024	-10.3974	-10.4005	0.00130708
	SCA	-6.10235	-0.521061	-3.00074	1.6881
	WOA	-10.4029	-1.83759	-5.6966	3.27635
	GJO	-10.3992	-5.0875	-9.85845	1.61751
F23	moSHO	-10.5364	-10.5359	-10.5363	0.000157845
	SHO	-5.08917	-3.06197	-4.55666	0.42845
	GWO	-10.5363	-10.5293	-10.5342	0.00147559
	SCA	-10.4421	-0.94366	-4.04685	1.90693
	WOA	-10.5364	-1.67655	-5.23601	3.18545
	GJO	-10.5338	-5.12824	-9.98532	1.6416
